# Supplementary material for: Environmental Risk Factors for Childhood Acute Lymphoblastic Leukemia: An Umbrella Review
Source: Cancers (Basel). 2022 Jan 13;14(2):382. doi: 10.3390/cancers14020382 (PMC8773598; doi:10.3390/cancers14020382)
Supplement: Supplementary file 1 [file cancers-14-00382-s001.zip]

Archive with 1 entries (1 files):
- Sup - TableS1.pdf
